# Supplementary material for: Adipose Tissue-Derived CCL5 Enhances Local Pro-Inflammatory Monocytic MDSCs Accumulation and Inflammation via CCR5 Receptor in High-Fat Diet-Fed Mice
Source: Int J Mol Sci. 2022 Nov 17;23(22):14226. doi: 10.3390/ijms232214226 (PMC9692513; doi:10.3390/ijms232214226)
Supplement: Supplementary file 1 [file ijms-23-14226-s001.zip]

Archive with 1 entries (1 files):
- ijms-1983505-supplementary.pdf
